# Supplementary material for: A map of the PGC-1α- and NT-PGC-1α-regulated transcriptional network in brown adipose tissue
Source: Sci Rep. 2018 May 18;8:7876. doi: 10.1038/s41598-018-26244-4 (PMC5959870; doi:10.1038/s41598-018-26244-4)
Supplement: Supplementary file 1 — Supplementary Information [file 41598_2018_26244_MOESM1_ESM.xlsx]

## Sheet: Sheet1
A map of the PGC-1α- and NT-PGC-1α-regulated transcriptional network in brown adipose tissue
Ji Suk Chang*, Sujoy Ghosh, Susan Newman, J. Michael Salbaum
Table S1. Cellular functional classification of PGC-1α/NT-PGC-1α direct target genes that have peaks within ±5 kb
from the TSS and are responsive to cold in BAT (P<0.01, FDR<0.12)
Gene	Description	Fold change (4C/28C)
Lipid metabolic process
Agpat1	1-acylglycerol-3-phosphate O-acyltransferase 1 (lysophosphatidic acid acyltransferase, alpha)	1.49838
Agpat2	1-acylglycerol-3-phosphate O-acyltransferase 2 (lysophosphatidic acid acyltransferase, beta)	2.24303
Dhcr7	7-dehydrocholesterol reductase	0.316466
Acly	ATP citrate lyase	0.505181
Bscl2	Berardinelli-Seip congenital lipodystrophy 2 (seipin)	2.73581
Acsl1	acyl-CoA synthetase long-chain family member 1	2.11867
Cpt1b	carnitine palmitoyltransferase 1b, muscle	1.89736
Ech1	enoyl coenzyme A hydratase 1, peroxisomal	0.521767
Fam57b	family with sequence similarity 57, member B	2.8948
Hsd17b12	hydroxysteroid (17-beta) dehydrogenase 12	1.53904
Lipe	lipase, hormone sensitive	0.449161
Lpin1	lipin 1	0.538223
Mecr	mitochondrial trans-2-enoyl-CoA reductase	1.74544
Plin1	perilipin 1	1.61834
Plbd1	phospholipase B domain containing 1	1.7455
Pld6	phospholipase D family, member 6	1.8736
Prkag2	protein kinase, AMP-activated, gamma 2 non-catalytic subunit	0.213452
Sptlc2	serine palmitoyltransferase, long chain base subunit 2	1.55225
Thrsp	thyroid hormone responsive	0.191646
Angiogenesis
Lemd3	LEM domain containing 3	1.89675
Nus1	NUS1 dehydrodolichyl diphosphate synthase subunit	2.03487
Rasip1	Ras interacting protein 1	1.90497
Angptl4	angiopoietin-like 4	0.442511
Cspg4	chondroitin sulfate proteoglycan 4	0.362249
Col4a1	collagen, type IV, alpha 1	4.07547
Col4a2	collagen, type IV, alpha 2	2.55113
Col18a1	collagen, type XVIII, alpha 1	1.60521
Fgf1	fibroblast growth factor 1	0.549752
Gna13	guanine nucleotide binding protein, alpha 13	2.31602
Serpine1	serine (or cysteine) peptidase inhibitor, clade E, member 1	5.50716
Shb	src homology 2 domain-containing transforming protein B	0.513267
Wars	tryptophanyl-tRNA synthetase	2.56074
Glycogen metabolic process
Gys2	glycogen synthase 2	3.54157
Prkag2	protein kinase, AMP-activated, gamma 2 non-catalytic subunit	0.213452
Ppp1r3b	protein phosphatase 1, regulatory (inhibitor) subunit 3B	0.243264
Ppp1r3d	protein phosphatase 1, regulatory subunit 3D	0.286461
Akt2	thymoma viral proto-oncogene 2	0.548332
Transport
Arf4	ADP-ribosylation factor 4	1.50982
Atp5d	ATP synthase, H+ transporting, mitochondrial F1 complex, delta subunit	1.52406
Atp2a2	ATPase, Ca++ transporting, cardiac muscle, slow twitch 2	2.9873
Atp6v0e	ATPase, H+ transporting, lysosomal V0 subunit E	1.57706
Cd36	CD36 antigen	2.26335
Ndufb2	NADH dehydrogenase (ubiquinone) 1 beta subcomplex, 2	1.52093
Ndufs8	NADH dehydrogenase (ubiquinone) Fe-S protein 8	1.76955
Rab21	RAB21, member RAS oncogene family	4.0818
Ranbp6	RAN binding protein 6	1.92824
Rangrf	RAN guanine nucleotide release factor	0.524168
Sec14l4	SEC14-like lipid binding 4	0.412484
Stard5	StAR-related lipid transfer (START) domain containing 5	4.37745
Ap1m1	adaptor-related protein complex AP-1, mu subunit 1	0.280307
Aqp2	aquaporin 2	0.217489
Cpt1b	carnitine palmitoyltransferase 1b, muscle	1.89736
Etfdh	electron transferring flavoprotein, dehydrogenase	1.79972
Exoc3	exocyst complex component 3	2.07396
Gga1	golgi associated, gamma adaptin ear containing, ARF binding protein 1	1.59237
Itpr2	inositol 1,4,5-triphosphate receptor 2	0.274463
Kpna1	karyopherin (importin) alpha 1	1.76138
Magt1	magnesium transporter 1	1.59869
Mpc2	mitochondrial pyruvate carrier 2	1.86953
Plin3	perilipin 3(Plin3)	0.471927
Pex14	peroxisomal biogenesis factor 14	1.75727
Slc1a5	solute carrier family 1 (neutral amino acid transporter), member 5	0.161156
Slc22a5	solute carrier family 22 (organic cation transporter), member 5	6.19217
Slc25a17	solute carrier family 25 (mitochondrial carrier, peroxisomal membrane protein), member 17	3.93416
Slc25a39	solute carrier family 25, member 39	1.52026
Tmx4	thioredoxin-related transmembrane protein 4	2.82616
Akt2	thymoma viral proto-oncogene 2	0.548332
Timm10	translocase of inner mitochondrial membrane 10	2.60012
Timm8b	translocase of inner mitochondrial membrane 8B	2.74868
Tmc7	transmembrane channel-like gene family 7	2.29848
Uqcrb	ubiquinol-cytochrome c reductase binding protein	2.02833
Unc50	unc-50 homolog (C. elegans)	2.37567
Ucp1	uncoupling protein 1 (mitochondrial, proton carrier)	4.69691
Ucp3	uncoupling protein 3 (mitochondrial, proton carrier)	2.15425
Phosphorylation
Bmp2k	BMP2 inducible kinase	2.21456
Mapkapk2	MAP kinase-activated protein kinase 2	2.92081
Sbk1	SH3-binding kinase 1	0.450129
Snrk	SNF related kinase	2.75695
Speg	SPEG complex locus	3.2159
Csnk1d	casein kinase 1, delta	1.97948
Dolk	dolichol kinase	2.1751
Mtor	mechanistic target of rapamycin	2.63441
Map2k3	mitogen-activated protein kinase kinase 3	1.91217
Pank1	pantothenate kinase 1	2.14461
Pi4kb	phosphatidylinositol 4-kinase, catalytic, beta polypeptide	1.59503
Pfkl	phosphofructokinase, liver, B-type	3.03023
Pfkp	phosphofructokinase, platelet	3.89346
Pgk1	phosphoglycerate kinase 1	1.65059
Pdk4	pyruvate dehydrogenase kinase, isoenzyme 4	1.98252
Sik2	salt inducible kinase 2	3.05995
Sgk2	serum/glucocorticoid regulated kinase 2	14.1639
Akt2	thymoma viral proto-oncogene 2	0.548332
Uck1	uridine-cytidine kinase 1	0.5
Autophagy
Wdfy3	WD repeat and FYVE domain containing 3	1.56918
Wipi2	WD repeat domain, phosphoinositide interacting 2	1.86051
Fam134b	family with sequence similarity 134, member B	0.174259
Gabarapl1	gamma-aminobutyric acid (GABA) A receptor-associated protein-like 1	2.15945
Lamp1	lysosomal-associated membrane protein 1	2.5406
Mtor	mechanistic target of rapamycin (serine/threonine kinase)	2.63441
Optn	optineurin	3.04712
Tecpr1	tectonin beta-propeller repeat containing 1	3.23717
Mitochondrial organization
Bcs1l	BCS1-like (yeast)	0.474507
Dnaja3	DnaJ heat shock protein family (Hsp40) member A3	2.21954
Cox10	cytochrome c oxidase assembly protein 10	1.80013
Prkag2	protein kinase, AMP-activated, gamma 2 non-catalytic subunit	0.213452
Slc22a5	solute carrier family 22 (organic cation transporter), member 5	6.19217
Vps13c	vacuolar protein sorting 13C	2.66881
Cell-cell adhesion
Ahsa1	AHA1, activator of heat shock protein ATPase 1	5.40855
Eif5	eukaryotic translation initiation factor 5	1.66088
Exoc3	exocyst complex component 3	2.07396
Lrrc59	leucine rich repeat containing 59	5.58698
Plin3	perilipin 3	0.471927
Pfkp	phosphofructokinase, platelet	3.89346
Usp8	ubiquitin specific peptidase 8	2.44823
Lipid storage
Bscl2	Berardinelli-Seip congenital lipodystrophy 2 (seipin)	2.73581
Cd36	CD36 antigen	2.26335
Dgat1	diacylglycerol O-acyltransferase 1	5.42256
Fitm2	fat storage-inducing transmembrane protein 2	4.67859
